# Supplementary material for: Mice humanized by syntenic replacement with full-length NLRP3 disease-associated variants model the clinical cryopyrinopathy continuum
Source: JCI Insight. 2026 Mar 9;11(5):e194677. doi: 10.1172/jci.insight.194677 (PMC13041679; doi:10.1172/jci.insight.194677)
Supplement: Supporting data values [file jciinsight-11-194677-s054.xlsx]

## Sheet: Figure 1
Values for Figure 1
body weight (Figure 1A)	hNLRP3	hL307P	hD305N	hF311S	hY572C
grams	28.8	26.9	25.6	28.7	21.6
	23.1	28.7	28.6	24.1	25
	23.5	25.9	25.2	21.1	26.5
	25.1	27.7	25.1	24.1	25.5
	23.7	28.2	20.3	24.1	22.5
	26.4	27.3	25.7	31.8	26
	31.2	25.5	28	25.1	23.1
	23.2	27.3	20.4		21.9
	26.3	26	25.4		22.9
	27.9	26.2	24.1
mean (g)	25.92	26.97	24.84	25.5714	23.8889
number of samples	10	10	10	7	9
spleen weight (Figure 1B)	hNLRP3	hL307P	hD305N	hF311S	hY572C
mg	97.16	108.33	199.35	131.45	89.98
	71.12	107.27	109.2	124	179.86
	73.85	77.17	109.3	144.88	90.84
	75.87	112.31	98.48	110.02	120.54
	69.45	90.18	72.99	130.6	100.56
	78.98	125.15	100.81	159.86	326.26
	96.14	94.96	86.79	129.58	158.9
	68.76	104.71	71.49		168.36
	78.76	101.97	143.58		410.18
	84.4	99.97	69.02
mean (mg)	79.449	102.202	106.101	132.913	182.831
number of samples	10	10	10	7	9
Liver weight (Figure 1C)	hNLRP3	hL307P	hD305N	hF311S	hY572C
mg	1202.39	957.64	1047.91	1040.07	969.97
	832.84	850.22	984.8	737.98	783.53
	912.66	786.67	1133.21	836.68	779.23
	845.73	943.94	1063.19	858.73	903.98
	521.22	896.67	687.75	918.51	782.75
	1046.79	954.63	984.98	1099.24	816.56
	1028.44	885.74	965.51	978.92	800.22
	822.63	898.74	681.57
	896.01	838.97	930.85
	893.96	846.9	856.07
mean (mg/g)	900.267	886.012	933.584	924.304	833.749
	10	10	10	7	7
Serum IL-1Ra (Figure 1D)	hNLRP3	hL307P	hD305N	hF311S	hY572C
pg/mL	10.92	0	109.68	76.9	178.02
	0	0	70.08	83.5	154.06
	0	17.9	31.32	22.98	373.54
	0	0	35.68	144.2	149.96
	0	0	26.36	114.84	68.14
	5.56	0	35.48	217.8	157.86
	21.04	15.28	10.08	118.6	128.92
	0	13.86	62.26		251.94
	0	16.86	34.56		369.98
	0	0	85.68
mean (pg/mL)	3.752	6.39	50.118	111.26	203.602
number of samples	10	10	10	7	9
SAP (Figure IE)	hNLRP3	hL307P	hD305N	hF311S	hY572C
µg/mL	619.005	653.795	670.37	1073.95	890.09
	516.915	893.505	621.51	1038.71	1514.01
	728.39	795.25	891.44	1556.76	1291.46
	661.385	788.91	727.435	1124.96	858.1
	517.945	930.545	807.19	1106.83	1112.89
	585.17	1058.99	736.13	1002.67	2133.01
	704.36	1027.73	843.53	1225.28	1596.54
	471.36	922.99	664.485		1360.03
	698.61	1036.36	1038.94
	512.71	1003.85	765.025
mean (µg/mL)	601.585	911.193	776.605	1161.31	1344.52
number of samples	10	10	10	7	8
IL-β (Figure 1F)	hNLRP3	hL307P	hD305N	hF311S	hY572C
pg/mg	0	3.56	66.86	17.3	14.52
	0	5.92	9.84	11.12	15.82
	0	23.14	9.36	41.2	16.52
	0	0	27.68	50.86	31.12
	0	0	20.5	37.38	14.86
	0	0	17.64	31.2	26.04
		0	12.04	23.02	32.92
		18.1	16.56	10.2	17.86
			16.58		53.56
			17.76
mean (pg/mg)	0	6.34	21.482	27.785	24.8022
number of samples	6	8	10	8	9
IL-18 (Figure 1G)	hNLRP3	hL307P	hD305N	hF311S	hY572C
pg/mg	215.3	241.94	517.98	433.68	265.24
	112.54	165.46	324.12	173.28	336.68
	258.52	269.24	312.28	448.02	466.38
	313.02	389.52	385.98	496.84	391.46
	222	148.6	406.94	662.02	287.7
	233.38	225.64	372.84	444.1	357.94
		271.48	158.56	511.84	467.86
		135.56	557.48		266.16
		290.48	132.76		500.1
			310.32
mean (pg/mg)	225.793	237.547	347.926	452.826	371.058
number of samples	6	9	10	7	9
PGE2 (Figure 1H)	hNLRP3	hL307P	hD305N	hF311S	hY572C
pg/mg	7.30136	37.1686	26.9	67.7946	58.3443
	36.1844	54.1733	22.6189	74.0553	75.2074
	89.1018	40.5836	61.9056	66.3217	60.043
	37.9151	34.38	62.3032	163.808	43.243
	84.5847	38.7727	38.0166	137.681	45.8793
	93.5836	67.3326	71.7396	138.846	74.1271
		56.7682	66.8193		87.2469
		72.8663	121.05		183.616
		67.1945			268.837
mean	58.1118	52.1378	58.9192	108.084	99.6159
number of samples	6	9	8	6	9
IL-6 (Figure 1I)	hNLRP3	hL307P	hD305N	hF311S	hY572C
(pg/mg)	1.56	3.82	25.66	11.46	24.68
	3.82	4.72	6.06	9.86	22.28
	3.84	3.22	6.32	22.42	13.88
	3.18	6.52	5.94	15.74	8.76
	2.38	12.68	7.52	21.08	9.74
	2.92	1.96	17.82	14.74	6.38
		3.48	8.5	14.66	9.28
		13.56	10.06		32.08
		4.1	14.68		27.54
			6.16
mean (pg/mg)	2.95	6.00667	10.872	15.7086	17.18
number of samples	6	9	10	7	9

## Sheet: Figure 2
Figure 2
core temp. (Figure 2A)		hNLRP3							hL307P								hD305N							hF311S										hY572C
mouse		1	2	3	4	5	6	7		1	2	3	4	5	6	7		1	2	3	4	5	6	7		1	2	3	4	5	6	7		1	2	3	4	5	6
	0 hr	37.1	37.7	37.3	37.8	37.4	37.8	37.7		37.7	37.8	37.8	37.4	38.2	38.5	37.8		36.2	37.9	36.9	37.2	37.5	37.9	37.9		36.9	38.3	36.4	37.7	38.3	38.3	38		36.9	37.6	37.6	37.1	38.3	38
	1 hr	37.3	37.5	37.7	37.5	37.3	36.5	36.4		37.8	37	37.4	36.5	37.7	37.6	37.8		36.1	36.3	34.9	36.1	34.9	36.3	37		35.5	38.5	34.5	35.4	37.8	35.7	35		33.1	36.7	34.1	33.5	36.1	34.5
	2 hr	35.8	36.6	34.5	36.8	36.9	34.6	35.4		36.7	36.6	36.3	36.2	37.3	36.6	36.2		34.2	34	31.7	32.4	33.6	34.8	35.4		30.9	33.2	30.9	32.5	33	32.3	33.7		29.4	30.7	30.8	28	30.7	30
	3 hr	36.4	35.6	34.6	37	35.6	34.4	36.2		35.3	36.5	35.7	35.4	36.4	36.3	36.5		33.9	32	30.9	30.8	32.3	35.2	34.9		26.7	31.2	29.1	30	32.1	29.5	30.9		27.3	29.1	29.6		28.2	26.5
	4 hr	34.9	35.2	35.1	36	35.1	32.3	35.8		31.2	36.4	33.7	32.8	35.5	34	35.7		33	31.3	29.4	28.7	31.4	32.9	33.4			28	27.1	28.8	30.5	27.9	30.2		27.9	28.1	26.4		26.7
	5 hr	35	36.8	35.4	37.1	35	31.2	36		29.4	36.3	33.2	31.1	35.4	32.3	34.6		33.9	27.6	28.4	27.6	29	32.3	32.6			28	27.8	28.6	28.5	28.1	28.4		26.8	27.8
	6 hr	36.2	36.9	35.8	37	36	30.8	36.6		28	36.3	31.8	30	35.7	33.4	36.2		35.5	27.2	27.8	27.1	27.4	34.2	34.6			27.3	27.4	27.4	27.4	27	27.4			27.6
probability of survival
Figure 2B		hNLRP3	hL307P	hD305N	hF311S	hY572C
	0	0
	1	0
	2	0
	3	0
	4	0
	5	0
	6	0
	0		0
	1		0
	2		0
	3		0
	4		0
	5		0
	6		0
	0			0
	1			0
	2			0
	3			0
	4			0
	5			0
	6			0
	4				1
	6				0
	6				0
	6				0
	6				0
	6				0
	6				0
	3					1
	4					1
	5					1
	5					1
	6					1
	6					0
PLF - IL-1β Figure 2C	hNLRP3	hL307P	hD305N	hF311S	hY572C
pg/mL	0	0	49.55	168.494	412.649
	0	0	25.624	166.227	205.832
	0	0	66.148	273.055	423.458
	0	0	217.009	410.175	331.532
	0	0	26.515	122.815	575.399
	0	0	44.657	260.664	636.791
	0	0	80.9	152.215	248.191
mean (pg/mL)	0	0	72.9147	221.949	404.836
PLF - PGE2 Figure 2D	hNLRP3	hL307P	hD305N	hF311S	hY572C
ng/mL	6.45781	3.06829	7.18177	20.763	97.8243
	3.36886	3.16331	0.965504	12.6532	120.423
	4.76309	11.4242	2.89196	22.7665	136.319
	1.71894	3.11544	8.85558	74.0043	122.243
	5.30871	3.42455	1.52615	6.06305	104.284
	5.19074	6.63225	6.25294	64.2025	157.844
	10.5051	10.9469	5.94159	76.2225	126.29
mean (ng/mL)	5.33047	5.96786	4.80221	39.525	123.604
PLF - CXCL1 Figure 2E	hNLRP3	hL307P	hD305N	hF311S	hY572C
pg/mL	2424	949	4929	5262	2861
	5758	4653	3275	4409	5123
	4779	3859	4706	5890	4574
	3277	7021	5960	11692	7855
	6525	4468	3443	4971	8523
	2398	5560	4713	2993	3542
	3965	3337	6023	2159	5553
mean (pg/mL)	4160.86	4263.86	4721.29	5339.43	5433
mean pg/mL X 103	4.16	4.26	4.42	5.34	5.4
Peritonal Φ - IL-1β Figure 2F
	LPS	hNLRP3					mean(pg/mL)
pg/mL	0	0	0	0	0		0
37 degrees	1	0.89	9.43	4.49	17.06		7.9675
	10	13.23	27.58	14.1	4.6		14.8775
	100	33.59	56.96	33.71	34.17		39.6075
	1000	19.72	55.01	23.54	50.41		37.17
		hL307P
	0	0	0	4.19	0		1.0475
	1	124.37	202.5	253.18	111.8		172.962
	10	145.9	216.32	243.88	110.42		179.13
	100	201.92	249.97	346.49	164.1		240.62
	1000	180.82	216.27	353.95	179.58		232.655
		hD305N
	0	14.92	1.57	0.36	0		4.2125
	1	1639.95	1624.9	1565.2	2249.3		1769.84
	10	1992.05	2142.65	2196.95	2618.1		2237.44
	100	2216.5	2766.2	2327.7	2997.05		2576.86
	1000	1993.65	2425.4	2474.3	3556.05		2612.35
		hF311S
	0	8.69	448.1	349.71			268.833
	1	1969.4	3390.5	3128.3			2829.4
	10	2207.8	3370.45	3200.1			2926.12
	100	2292.5	3834.65	3675.85			3267.67
	1000	2265.3	3247.8	3754.75			3089.28
		hY572C
	0	0.52	0.31	3.63			1.48667
	1	2553.05	2380.85	2732			2555.3
	10	2960.3	2360	3031			2783.77
	100	3247.8	2561.75	3033.05			2947.53
	1000	2662.25	1973.6	2827.75			2487.87
Peritonal Φ - IL-1β Figure 2G		hNLRP3
	LPS						mean (pg/mL)
pg/mL	0	0	0	0	0		0
32 degrees	1	6.56	22.4	12.61	45.23		21.7
	10	9.98	11.1	32.68	36.52		22.57
	100	11.48	30.17	37.91	54.78		33.585
	1000	23.33	33.4	33.32	63.27		38.33
		hL307P
	0	0	420.79	130.8	555.2		276.697
	1	3118.65	2811.2	3558.3	2658		3036.54
	10	3473.8	3068.1	3921.85	2683.35		3286.78
	100	3388.45	3267.1	4044.35	2857.65		3389.39
	1000	3557.65	3127.5	3995	2745.55		3356.43
		hD305N
	0	23.06	10.02	8.5	12.77		13.5875
	1	2125.5	2389.1	2423.4	3136.3		2518.57
	10	2514.65	2494.85	2624.35	3283.1		2729.24
	100	2887.5	2832.55	2883	3524.95		3032
	1000	2626.95	3088.85	3087.2	3345.3		3037.07
		hF311S
	0	108.63	688.57	806.2			534.467
	1	2205.3	3268.45	3804.95			3092.9
	10	2463.15	3511.3	3895.95			3290.13
	100	2639.1	3550.35	3857.25			3348.9
	1000	2460.65	3578.25	3866.85			3301.92
		hY572C
	0	4.48	0	30.92			11.8
	1	2210.45	1823.6	2289.95			2108
	10	2473.5	2110.65	2701.25			2428.47
	100	2802.15	2217.8	2758.1			2592.68
	1000	2661.4	1958.55	2536.55			2385.5
LDH Figure 2H	hNLRP3	hL307P	hD305N	hF311S	hY572C
mU/mL	37.886	33.381	50.464	58.27	83.33
	30.415	50.111	55.226	90.655	71.045
	36.046	40.362	55.175	37.688	89.537
	39.932	47.515	70.46	91.274
mean (mU/mL)	36.0697	42.8422	57.8312	69.4718	81.304

## Sheet: Figure 3
Values for Figure 3
Figure 3A
NLRP3	Dose	32°C	37°C
	0	394.768	718.392
	2.7e-08	375.242	720.212
	8.2e-08	348.298	656.336
	2.5e-07	235.38	413.848
	7.4e-07	57.982	124.136
	2.2e-06	0	0
	6.7e-06	0	0
	2e-05	0	0
Figure 3B
L307P	Dose	32°C	37°C
	0	265.876	7.616
	2.7e-08	220.33	0.988
	8.2e-08	216.03	13.744
	2.5e-07	252.078	0.348
	7.4e-07	270.104	46.976
	2.2e-06	234.932	27.42
	6.7e-06	274.654	48.634
	2e-05	261.711	7.614
Figure 3C
L307P	Dose	32°C	37°C	37°C (ATP)
	0	733.532	62.22	500.732
	2.7e-08	656.636	81.746	463.496
	8.2e-08	642.108	71.604	536.452
	2.5e-07	676.012	49.202	506.788
	7.4e-07	722.028	91.888	499.22
	2.2e-06	664.204	75.238	463.192
	6.7e-06	785.296	120.344	606.384
	2e-05	740.192	66.306	503.456
Figure 3D	Dose	37°C
D305N	2e-05	0
	6.7e-06	0
	2.2e-06	0
	7.4e-07	0.228
	2.5e-07	33.678
	8.2e-08	83.648
	2.7e-08	89.2
	0	112.594
Figure 3E
F311C	Dose	37°C
	2e-05	0
	6.7e-06	196.044
	2.2e-06	665.822
	7.4e-07	1186.22
	2.5e-07	1447.47
	8.2e-08	1574.22
	2.7e-08	1646.69
Figure 3F
Y572C	Dose	37°C
	2e-05	10.96
	6.7e-06	171.86
	2.2e-06	505.82
	7.4e-07	711.52
	2.5e-07	773.83
	8.2e-08	822.32
	2.7e-08	859.78
Figure 3 G
CBC (complete blood count)
Animal Clinical Laboratory Services
mouse #	mouse id	geno	gene	WBC(K/uL)	NEUT#(K/uL)	LYMPH#(K/uL)	MONO#(K/uL)	EO#(K/uL)	BASO#(K/uL)
3	6043.91	hu*/hu*	D305N	6.13	1.25	4.21	0.5	0.13	0.04
2	6055.3	hu*/hu*	D305N	7.55	2.19	4.59	0.62	0.15	0
5	6126.81	hu*/hu*	D305N	4.95	1.02	3.46	0.33	0.14	0
6	6135.4	hu*/hu*	D305N	6.59	1.79	4.2	0.41	0.19	0
1	6142.3	hu*/hu*	F311S	13.04	5.17	6.62	0.89	0.34	0.02
2	6134.1	hu*/hu*	F311S	11.87	4.27	6.66	0.49	0.45	0
7	6105.92	hu*/hu*	F311S	9.41	2.14	6.2	0.77	0.3	0
8	6170.4	hu*/hu*	F311S	8.82	3.33	4.61	0.55	0.29	0.04
9	6170.7	hu*/hu*	F311S	7.38	2.17	4.33	0.69	0.19	0
5	6031.93	hu/hu	NLRP3	3.91	0.44	3.25	0.1	0.12	0
4	6031.9	hu/hu	NLRP3	4.6	0.53	3.92	0.07	0.07	0.01
3	6143.9	hu/hu	NLRP3	4.12	1.73	5.06	0.12	0.2	0.01
4	6143.8	hu/hu	NLRP3	3.3	0.3	2.87	0.04	0.09	0
1	6011.63	hu*/hu*	Y572C	19.9	9.19	6.62	3.78	0.29	0.02
11	6088.83	hu*/hu*	Y572C	42.65	26.49	12.34	3.52	0.3	0
13	6130.3	hu*/hu*	Y572C	21	11.46	7.44	1.77	0.31	0.02
14	6130.4	hu*/hu*	Y572C	42.31	21.28	17.53	3.28	0.22	0
Figure 3 H
% of WBC
NLRP3						%
WBC	3.91	4.6	4.12	3.3
Neut	0.44	0.53	0.73	0.3		11.2532	11.5217	17.7184	9.09091
Lymph	3.25	3.92	3.06	2.87		83.1202	85.2174	74.2718	86.9697
Mono	0.1	0.07	0.12	0.04		2.55754	1.52174	2.91262	1.21212
Eosin	0.12	0.07	0.2	0.09		3.06905	1.52174	4.85437	2.72727
Baso	0	0.01	0.01	0		0	0.217391	0.242718	0
						100	100	100	100
D305N
WBC	6.13	7.55	4.95	6.59
Neut	1.25	2.19	1.02	1.79		20.3915	29.0066	20.6061	27.1624
Lymph	4.21	4.59	3.46	4.2		68.6786	60.7947	69.899	63.7329
Mono	0.5	0.62	0.33	0.41		8.15661	8.21192	6.66667	6.22155
Eosin	0.13	0.15	0.14	0.19		2.12072	1.98675	2.82828	2.88316
Baso	0.04	0	0	0		0.652529	0	0	0
F311S
WBC	13.04	11.87	9.41	8.82	7.38
Neut	5.17	4.27	2.14	3.33	2.17	39.6472	35.973	22.7418	37.7551	29.4038
Lymph	6.62	6.66	6.2	4.61	4.33	50.7669	56.1078	65.8874	52.2676	58.6721
Mono	0.89	0.49	0.77	0.55	0.69	6.82515	4.12805	8.18278	6.23583	9.34959
Eosin	0.34	0.45	0.3	0.29	0.19	2.60736	3.79107	3.1881	3.28798	3.92954
Baso	0.02	0	0	0.04	0	0.153374	0	0	0.453515	0
						100	100	100	100	101.355
Y572C
WBC	19.9	42.65	21	42.31
Neut	9.19	26.49	11.46	21.28		46.1809	62.1102	54.5714	50.2954
Lymph	6.62	12.34	7.44	17.53		33.2663	28.9332	35.4286	41.4323
Mono	3.78	3.52	1.77	3.28		18.995	8.25322	8.42857	7.7523
Eosin	0.29	0.3	0.31	0.22		1.45729	0.7034	1.47619	0.519972
Baso	0.02	0	0.02	0		0.100503	0	0.0952381	0
						100	100	100	100

## Sheet: Figure 4
Values for Snouwaert et al Figure 4
mice are homozygous for the indicated genotype
Figure 4A	hNLRP3	hL307P	hD305N
spleen wt	67.25	97.35	174.99
mg	97.33	119.59	270.15
	74.59	152.83	175.67
	57.88	107.58	165.43
	54.32	91.63	117.82
	59.68	125.24	168.14
	77.68	118.05	248.13
	74.99	129.84	170.27
		93.04	193.2
		112.2	184.5
		97.51	173.86
		112.17	216.4
			165.84
mean (mg)	70.465	113.086	186.492
Figure 4B	hNLRP3	hL307P	hD305N
IL-1b	0	125.75	98.44
pg/mg	0	4.15	82.29
	0	47.36	114.41
	0	150	121.78
	0	35.17	106.85
	0	22.37	122.45
	0	31.88	120.32
	0	79.42	121.35
	0	49.43	118
	0		125.62
	0		177.61
	0		114.71
mean (pg/mg)	0	60.6144	118.652
Figure 4C	hNLRP3	hL307P	hD305N
Serum IL-1Ra	0	81.798	508.034
pg/mL	0	119.168	464.374
	0	60.338	529.46
	0	25.558	343.016
	0	51.828	253.106
mean (pg/mL)	0	67.738	419.598
Figure 4D	hNLRP3	hL307P	hD305N
Serum SAP	451.045	697.84	1472.94
µg/mL	612.315	744.69	1555.01
	494.355	1096.31	1340.57
	367.29	986.68	970.755
	324.995	1128.49	1072.29
mean (µg/mL)	450	930.801	1282.31
mean (mg/mL)	0.5	0.93	1.28
Figure 4E	hNLRP3	hD305N	hF311S
Spleen	93.25	143.46	859.99
mg	70.12	171.23	381.38
	81.51	213.9	342.08
	103.11	187.22	413.76
	78.7	162.01	331.78
	71.35	182.57	489.83
	73.29	136.75	450.7
	63.03	167.58	333.31
	78.49	170.2	525.21
	71.88	182.38	392.15
	56.79	179.14
	102.83
mean (mg)	78.6958	172.404	452.019
Figure 4F	hNLRP3	hD305N	hF311S
IL-1b	0	200.42	779.6
pg/mg	0	89.94	614.55
	0	124.76	376
	0	240.26	249.55
	0	178.96	637.35
	0	140.9	577.5
	0	164.9	515.75
	0	188.7	355.35
	0	175.8
	0	108.78
mean	0	161.342	513.206
Figure 4G	hNLRP3	hD305N	hF311S
IL-18	197.13	453.2	1301.2
pg/mg	191.23	393.6	1028.2
	161.76	301.78	1161.28
	188.35	362.82	2236.44
	174.34	371.46	1078.76
		437.48	942.8
		334.66	1550.32
		338.98	921.6
		449.54
		509.52
mean (pg/mg)	182.562	395.304	1277.58
Figure 4H	hNLRP3	hD305N	hF311S
IL-6	0	132.26	445.65
pg/mg	0	80.48	351.6
	0	84.54	212
	0	122.56	155.95
	0	105.9	62.84
	0	58.36	703.2
	0	49.58	50.94
	0	42.26	17.82
	0	30.42
	0	32.54
mean (pg/mg)	0	73.89	250
Figure 4I	hNLRP3	hD305N	hY572C
body weight	27.3	25.4	16.7
grams	25.9	21.1	16.8
	26.3	20.2	17.2
	22	26.8	14.3
	25.2	24.4	22.8
	29.3	26.9	12.9
	28.4	25.2	12.3
	29.9	26.1	8.3
	23.7	19.4
	24.6	18.3
	21.3	19.8
	25.7	18.4
	25.5
mean (g)	25.7769	22.6667	15.1625
Figure 4J	hNLRP3	hD305N	hY572C
spleen wt	97.13	237.69	401.5
mg	81.09	147.83	520.72
	84.58	252.58	264.03
	70.48	196.29	278.84
	77.33	134.96	378.98
	73.77	143.04	355.24
	83.67		237.05
	69.36		759.82
	81.69		504.47
			429.66
mean (mg)	79.9	185.398	413.031
Figure 4K	hNLRP3	hD305N	hY572C
Serum IL-1Ra	0	91.418	166.526
pg/mL	0	71.808	274.566
	0	125.626	155.488
	0		226.836
	0		211.296
	0
mean (pg/mL)	0	96.284	206.942
Figure 4L	hNLRP3	hD305N	hY572C
Serum SAP	177.96	1078.86	2044.31
µg/mL	142.405	1111.89	1449.1
	81.57	1537.82	1334.51
	306.795		1792.29
	404.28
	384.565
mean (ug/mL)	249.596	1242.86	1655.05
mean (mg/mL)	0.25	1.24	1.66
Figure 4M
								mean (RUL)	mean RUL x 105
Vehicle	hNLRP3	3499	4183	6510	9099			5822.75	0.0582275
	D305N	25389	19986	13663	23718	18384		20228	0.20228
	F311S	9914	12079	9443	12327	17160		12184.6	0.121846
	Y572C	17586	22999	33466				24683.7	0.246837
	Casp-/-	7281	11173	2662				7038.67	0.0703867
LPS	hNLRP3	3490	4590	2139	4260			3619.75	0.0361975
	D305N	43021	80847	100276	158505	88598		94249.4	0.942494
	F311S	267892	135279	146583	161816	436525		229619	2.29619
	Y572C	345097	618534	463909				475847	4.75847
	Casp-/-	11188	11443	10458				11029.7	0.110297
LPS/ATP	hNLRP3	24677	26309	44504	29649			31284.8	0.315478
Figure 4N
	NLRP3 -LPS	Casp-/- LPS	D305N LPS	F311S LPS	Y572C LPS	NLRP3 -LPS-ATP
IL-1b	0	14.0782	4925.74	8048.18	8481.32	12736
pg/mL	0	47.8261	4033.84	3178.09	12085.1	10879.8
	0	98.4478	5323.48	9168.33	11241.4	13748.4
	0		8047.42	7263.98		8879.06
			4817.27	7806.36
mean (pg/mL)	0	53.4507	5429.55	7092.99	10602.6	11560.8
mean (ng/mL)		0.0534507	5.42955	7.09299	10.6026	11.5608

## Sheet: Figure 5
Figure 5A
FAM qPCR
							CT											delta ct										delta delta ct										relative to NLRP3
	cDNA #	mouse #	mouse id	geno	gene		Gfap	Tnf-a	NLRP3	Chil3	IL-1rn	IL-1b	IL-6	Mpo	Saa1	18S		Gfap	Tnf-a	NLRP3	Chil3	IL-1rn	IL-1b	IL-6	Mpo	Saa1		Gfap	Tnf-a	NLRP3	Chil3	IL-1rn	IL-1b	IL-6	Mpo	Saa1		Gfap	Tnf-a	NLRP3	Chil3	IL-1rn	IL-1b	IL-6	Mpo	Saa1
	13	13	4920.73	hu*/hu*	D305N		22.6103	30.2032	28.8305	29.8667	29.9711	27.1648	31.3239	32.2979	32.6903	18.1825		4.42777	12.0207	10.6479	11.6842	11.7886	8.98232	13.1414	14.1154	14.5078		-0.556231	-4.31931	-0.814074	-4.14779	-4.78342	-5.93668	-0.599608	-3.30064	-1.29723		1.47042	19.9637	1.75817	17.7259	27.5394	61.252	1.51531	9.85355	2.45757
	14	14	4900.91	hu*/hu*	D305N		22.2268	31.7998	28.9597	28.2978	30.1869	30.1066	32.3378	33.1649	32.4703	18.0519		4.17497	13.7479	10.9079	10.2459	12.1351	12.0547	14.286	15.113	14.4185		-0.809027	-2.59207	-0.55415	-5.5861	-4.43691	-2.86426	0.544955	-2.30301	-1.38654		1.75203	6.02964	1.4683	48.0379	21.6593	7.28162	0.685413	4.93485	2.61451
	15	15	4900.8	hu*/hu*	D305N		22.3217	31.3931	28.8712	30.5094	30.2561	29.3858	32.5239	31.6502	32.591	17.6042		4.71744	13.7889	11.2669	12.9052	12.6519	11.7815	14.9197	14.0459	14.9868		-0.266562	-2.55113	-0.195053	-2.92682	-3.92013	-3.13745	1.17871	-3.37007	-0.818231		1.20294	5.86092	1.14477	7.60433	15.1383	8.79968	0.441746	10.3394	1.76324
	2	2	3241.82	hu*/hu*	D305N		21.3633	29.9007	27.6152	27.1105	29.2103	27.607	31.5899	30.8986	32.0647	17.1854		4.17797	12.7154	10.4298	9.92512	12.025	10.4217	14.4046	13.7133	14.8794		-0.806033	-3.62464	-1.03218	-5.90688	-4.54702	-4.49732	0.663554	-3.70273	-0.92563		1.7484	12.3346	2.04511	59.9997	23.377	22.5855	0.631321	13.0206	1.89951
	3	3	3241.87	hu*/hu*	D305N		22.8632	29.5386	27.8426	27.0238	27.4514	25.8928	30.392	31.4135	32.0773	17.0919		5.77131	12.4467	10.7507	9.93186	10.3595	8.80093	13.3001	14.3216	14.9854		0.787305	-3.89327	-0.711264	-5.90014	-6.21247	-6.11807	-0.440924	-3.09439	-0.819645		0.579425	14.859	1.63724	59.7199	74.1551	69.458	1.35747	8.54094	1.76497
	5	1	5651.86	hu*/hu*	F311S		21.2048	30.0901	27.4201	25.3829	28.0144	26.9846	31.1364	27.5857	32.0333	18.4685		2.73628	11.6216	8.95153	6.91434	9.54585	8.51609	12.6679	9.11713	13.5648		-2.24772	-4.71842	-2.51047	-8.91766	-7.02615	-6.40291	-1.07312	-8.29887	-2.24025		4.74932	26.3261	5.69805	483.595	130.341	84.6192	2.10398	314.926	4.72477
	2	2	4741.7	hu*/hu*	F311S		22.1819	30.4548	28.8787	27.3165	28.5394	27.955	31.0727	28.6491	32.8972	18.7625		3.41941	11.6923	10.1163	8.55407	9.77697	9.19251	12.3103	9.88661	14.1347		-1.56459	-4.64766	-1.34572	-7.27793	-6.79503	-5.72649	-1.43074	-7.52939	-1.6703		2.95793	25.066	2.54158	155.194	111.047	52.9475	2.69584	184.745	3.18282
	3	3	4741.8	hu*/hu*	F311S		21.5117	28.8135	28.7438	25.6161	27.3373	27.6049	29.3782	27.9589	32.9276	18.6694		2.84235	10.1441	10.0744	6.94667	8.66788	8.93552	10.7088	9.28948	14.2582		-2.14165	-6.19585	-1.38757	-8.88533	-7.90412	-5.98348	-3.03216	-8.12652	-1.54678		4.41266	73.3057	2.61638	472.878	239.539	63.2714	8.18036	279.464	2.92164
	4	1	4977.6	hu*/hu*	F311S		22.2624	29.1061	28.092	25.8334	27.1371	26.8318	29.5979	28.4705	32.4827	18.6688		3.59365	10.4373	9.4232	7.16463	8.46834	8.16306	10.9291	9.80179	13.8139		-1.39035	-5.90265	-2.0388	-8.66737	-8.10366	-6.75594	-2.81188	-7.61421	-1.9911		2.62142	59.8239	4.10903	406.572	275.071	108.079	7.02199	195.933	3.9754
	5	2	4918.87	hu*/hu*	F311S		21.0583	28.5786	28.6538	25.8042	27.9173	27.2698	30.6265	27.605	31.67	18.5038		2.55449	10.0748	10.15	7.30041	9.41342	8.76594	12.1226	9.1012	13.1661		-2.42951	-6.26524	-1.31203	-8.53159	-7.15858	-6.15306	-1.61838	-8.3148	-2.63887		5.38711	76.9174	2.48291	370.054	142.872	71.1634	3.0703	318.423	6.22842
	1	1	4741.1	hu*/hu*	F311S		22.2294	29.417	27.8232	26.2102	27.5922	26.3273	30.9041	28.102	33.4902	18.6898		3.53958	10.7272	9.13344	7.52039	8.90244	7.63754	12.2143	9.41218	14.8004		-1.44442	-5.61276	-2.32856	-8.31161	-7.66956	-7.28146	-1.52669	-8.00382	-1.00463		2.72154	48.9338	5.02304	317.72	203.595	155.575	2.88123	256.678	2.00644
	24	24	5340.1	hu/hu	NLRP3		23.5584	34.7439	29.9155	34.6562	35.48	33.0987	32.4666	35.3477	34.834	17.9287		5.62965	16.8152	11.9868	16.7275	17.5513	15.17	14.5378	17.419	16.9053		0.64565	0.475174	0.524774	0.895486	0.979308	0.250971	0.796819	0.00295676	1.10026		0.639205	0.71938	0.695068	0.537566	0.507223	0.84033	0.575617	0.997953	0.466433
	30	30	5340.2	hu/hu	NLRP3		22.3642	33.6889	29.407	34.1355	35.8186	32.6544	31.8797	36.75	34.3298	18.853		3.51111	14.8359	10.554	15.2824	16.9656	13.8013	13.0267	17.897	15.4767		-1.47289	-1.50411	-0.908045	-0.549562	0.393605	-1.11767	-0.714339	0.480986	-0.328283		2.77577	2.8365	1.8765	1.46364	0.761225	2.16996	1.64073	0.716488	1.25552
	2	2	4892.97	hu/hu	NLRP3		23.9373	33.4632	29.7963	35.3867	33.6435	33.4725	32.3018	35.6642	34.1546	17.9606		5.97671	15.5026	11.8357	17.4262	15.6829	15.512	14.3412	17.7036	16.194		0.992707	-0.837402	0.373701	1.59418	-0.88907	0.592986	0.600217	0.28759	0.389004		0.502534	1.78683	0.7718	0.33121	1.85198	0.662969	0.659655	0.819269	0.763657
	3	3	4935.7	hu/hu	NLRP3		23.8544	34.7708	29.7589	34.8799	34.058	33.868	32.3492	36.1123	33.1914	18.3794		5.47499	16.3915	11.3795	16.5005	15.6786	15.4887	13.9698	17.733	14.8121		0.490991	0.0514661	-0.0825044	0.668509	-0.893352	0.569672	0.228831	0.316965	-0.992944		0.711536	0.964955	1.05885	0.629156	1.85749	0.67377	0.853326	0.802757	1.99024
	18	18	5308.4	hu/hu	NLRP3		22.7696	36.6432	30.1532	32.3401	35.6914	33.7343	31.7572	35.1552	33.9457	18.3898		4.37979	18.2535	11.7634	13.9503	17.3017	15.3445	13.3674	16.7655	15.556		-0.604207	1.91347	0.301418	-1.88169	0.72967	0.42554	-0.373553	-0.650516	-0.249042		1.52014	0.265453	0.811454	3.68508	0.603042	0.74456	1.29554	1.56973	1.18842
	1	1	4847.91	hu/hu	NLRP3		23.4869	34.7962	29.8028	33.6601	34.805	32.752	31.7566	35.5312	34.4372	18.5523		4.9346	16.2439	11.2505	15.1079	16.2527	14.1998	13.2043	16.9789	15.8849		-0.0493954	-0.0960635	-0.211466	-0.724118	-0.319271	-0.719238	-0.536668	-0.437101	0.0799468		1.03483	1.06885	1.15786	1.65189	1.2477	1.64631	1.45062	1.35388	0.946093
																	avg	4.98448	16.3404	11.4616	15.8325	16.5721	14.9194	13.7412	17.4161	15.8048		0.000476407	0.000421995	-0.000353602	0.000467079	0.000148323	0.000376691	0.000217931	0.000146914	-0.00017676		0.99967	0.999708	1.00025	0.999676	0.999897	0.999739	0.999849	0.999898	1.00012
Figure 5B
FAM qPCR
	cDNA #	mouse #	mouse id	geno	gene		Gfap	Tnf-a	NLRP3	Chil3	IL-1rn	IL-1b	IL-6	Mpo	Saa1	18S		Gfap	Tnf-a	NLRP3	Chil3	IL-1rn	IL-1b	IL-6	Mpo	Saa1		Gfap	Tnf-a	NLRP3	Chil3	IL-1rn	IL-1b	IL-6	Mpo	Saa1		Gfap	Tnf-a	NLRP3	Chil3	IL-1rn	IL-1b	IL-6	Mpo	Saa1
	1	7	5672.93	hu*/hu*	Y572C		20.8588	28.7927	27.7381	25.5316	27.5066	25.774	30.7053	26.9759	32.1531	17.2193		3.63949	11.5734	10.5188	8.31236	10.2873	8.55474	13.486	9.75658	14.9338		-2.42151	-4.14461	-1.66417	-7.49664	-7.16271	-6.67326	-1.373	-6.90542	-1.41724		5.35733	17.6869	3.16931	180.599	143.282	102.059	2.59008	119.878	2.67074
	2	8	5673.97	hu*/hu*	Y572C		20.9371	28.2189	28.4663	24.7173	27.2796	25.8095	29.8316	28.807	31.2888	17.8166		3.12049	10.4023	10.6496	6.90069	9.463	7.99284	12.015	10.9904	13.4722		-2.94051	-5.31571	-1.53338	-8.90831	-7.987	-7.23516	-2.844	-5.67164	-2.87878		7.6768	39.828	2.89462	480.473	253.704	150.66	7.1801	50.9722	7.3553
	3	1	5727.74	hu*/hu*	Y572C		20.746	28.8549	27.1251	24.7545	26.5064	25.5424	28.8174	26.939	29.9282	17.0168		3.72919	11.838	10.1083	7.73772	9.48952	8.52559	11.8006	9.92219	12.9113		-2.33181	-3.87995	-2.07474	-8.07128	-7.96048	-6.70241	-3.05842	-6.73981	-3.43966		5.03436	14.7225	4.21269	268.966	249.082	104.142	8.33061	106.877	10.8503
	4	2	5674.83	hu*/hu*	Y572C		20.5723	28.0586	27.5706	25.1766	28.346	25.3011	28.8058	28.7336	31.0877	17.6432		2.92907	10.4154	9.92734	7.53338	10.7028	7.65793	11.1626	11.0904	13.4445		-3.13193	-5.3026	-2.25566	-8.27562	-6.7472	-7.57007	-3.69641	-5.57163	-2.90651		8.76607	39.4677	4.77551	309.892	107.426	190.028	12.9637	47.5584	7.49802
	1	1	5560.72	hu*/hu*	Y572C		21.7618	29.9407	28.4171	25.5382	27.5656	25.3881	31.3422	29.7617	31.6046	17.4112		4.3506	12.5295	11.0059	8.12705	10.1544	7.97688	13.931	12.3505	14.1934		-1.7104	-3.18853	-1.17708	-7.68195	-7.29563	-7.25112	-0.928016	-4.31149	-2.15759		3.27252	9.11681	2.26119	205.351	157.11	152.336	1.90266	19.8559	4.46169
	2	2	5560.73	hu*/hu*	Y572C		22.2509	27.9782	27.8206	25.2441	27.0935	25.934	30.4182	29.7545	32.9908	17.349		4.90188	10.6292	10.4716	7.89506	9.7445	8.58503	13.0692	12.4055	15.6418		-1.15912	-5.08881	-1.71142	-7.91394	-7.7055	-6.64297	-1.78985	-4.25652	-0.709225		2.23322	34.0318	3.27482	241.176	208.731	99.9385	3.45779	19.1135	1.63493
	3	1	5577.2	hu*/hu*	Y572C		21.5975	28.9693	27.728	25.5751	27.3087	25.1502	29.809	28.7314	32.1637	17.3575		4.24008	11.6118	10.3705	8.21765	9.95124	7.79277	12.4515	11.3739	14.8063		-1.82092	-4.10618	-1.81245	-7.59135	-7.49876	-7.43523	-2.40745	-5.28807	-1.54475		3.53307	17.2219	3.51239	192.852	180.864	173.073	5.30537	39.0721	2.91753
	29	8	5849.71	hu*/hu*	D305N		22.1961	30.5965	27.7453	28.7395	29.2324	27.2238	29.8827	32.4135	32.4852	17.938		4.25808	12.6585	9.80731	10.8015	11.2944	9.28582	11.9447	14.4755	14.5471		-1.80292	-3.05951	-2.37569	-5.00755	-6.15561	-5.94218	-2.91428	-2.18651	-1.80386		3.48926	8.33687	5.18985	32.1678	71.2893	61.4859	7.53852	4.55204	3.49153
	25	4	5846.81	hu*/hu*	D305N		21.5193	30.086	27.7874	28.495	29.0447	27.7076	29.7403	32.5967	32.4219	17.5792		3.9401	12.5068	10.2083	10.9159	11.4655	10.1285	12.1612	15.0175	14.8427		-2.1209	-3.21118	-1.97472	-4.89311	-5.98449	-5.09951	-2.69782	-1.64448	-1.50826		4.34965	9.2611	3.93052	29.7148	63.3157	34.2851	6.48821	3.12635	2.84467
	28	7	5846.82	hu*/hu*	D305N		21.3045	30.954	28.05	29.9628	30.3845	27.7962	31.4265	33.7066	34.28	16.819		4.4855	14.135	11.231	13.1438	13.5655	10.9773	14.6076	16.8876	17.4611		-1.5755	-1.58297	-0.951988	-2.66515	-3.88447	-4.25072	-0.251429	0.225602	1.11008		2.98039	2.99587	1.93454	6.34295	14.7686	19.0368	1.19039	0.855238	0.463269
	26	5	5681.73	hu*/hu*	D305N		21.8041	31.115	28.4703	29.5876	30.7533	26.7695	30.9875	33.5457	32.9382	17.5011		4.30304	13.6139	10.9692	12.0865	13.2523	9.26841	13.4864	16.0446	15.4371		-1.75796	-2.10408	-1.21378	-3.72246	-4.19775	-5.95959	-1.37255	-0.617412	-0.913874		3.38218	4.29922	2.31944	13.1999	18.3505	62.2321	2.58928	1.53412	1.8841
	27	6	5681.72	hu*/hu*	D305N		21.6658	30.2663	28.5835	29.6969	30.6122	27.945	31.7014	32.1149	34.0716	17.3872		4.27864	12.8791	11.1964	12.3097	13.2251	10.5578	14.3142	14.7278	16.6845		-1.78236	-2.83889	-0.98664	-3.49929	-4.22491	-4.67015	-0.544799	-1.93422	0.33346		3.43989	7.1547	1.98157	11.3081	18.6992	25.4599	1.45882	3.82171	0.793631
	30	9	5679.97	hu*/hu*	D305N		19.8603	30.4778	27.8788	28.6709	29.3809	27.7443	31.065	31.8675	32.6311	16.6024		3.25798	13.8755	11.2764	12.0686	12.7785	11.142	14.4627	15.2651	16.0288		-2.80302	-1.84254	-0.906558	-3.74044	-4.67151	-4.08605	-0.39634	-1.3969	-0.322247		6.97898	3.58642	1.87457	13.3655	25.4839	16.9833	1.31616	2.63335	1.25028
	24	3	5828.86	hu/hu	NLRP3		23.2689	32.4783	29.3225	33.0974	34.7207	31.8665	31.8072	33.5913	33.2914	17.2501		6.01874	15.2281	12.0724	15.8473	17.4706	14.6163	14.5571	16.3412	16.0413		-0.0422622	-0.489881	-0.110628	0.0382519	0.0205696	-0.611688	-0.301944	-0.32081	-0.309698		1.02973	1.40433	1.0797	0.973834	0.985843	1.52805	1.2328	1.24903	1.23945
	22	1	5838.81	hu/hu	NLRP3		22.5017	32.95	28.9223	33.6891	34.45	32.4576	31.436	33.8254	34.5397	17.2879		5.21381	15.6621	11.6343	16.4012	17.1621	15.1697	14.1481	16.5375	17.2518		-0.847188	-0.0558716	-0.548667	0.592196	-0.287891	-0.0582803	-0.710894	-0.124502	0.900793		1.79899	1.03949	1.46273	0.663333	1.22085	1.04122	1.63682	1.09013	0.535592
	23	2	5838.83	hu/hu	NLRP3		23.3723	32.601	29.1848	32.9411	34.3256	31.9285	32.515	32.3429	32.548	16.662		6.71033	15.9391	12.5228	16.2791	17.6637	15.2666	15.853	15.6809	15.8861		0.649335	0.221083	0.339799	0.470095	0.213681	0.0385653	0.994012	-0.981099	-0.464934		0.637574	0.857921	0.790152	0.721917	0.862334	0.973623	0.50208	1.97397	1.38025
	31	10	5698.86	hu/hu	NLRP3		22.9855	32.8444	29.2731	32.3391	34.2239	32.3573	32.5518	33.3428	34.1081	16.584		6.40152	16.2604	12.6891	15.7551	17.64	15.7733	15.9679	16.7588	17.5242		0.34052	0.542437	0.506112	-0.053873	0.18998	0.545346	1.10887	0.0968387	1.17317		0.789757	0.68661	0.704118	1.03805	0.876618	0.685227	0.463656	0.93508	0.443445
	32	11	5698.82	hu/hu	NLRP3		23.0267	32.4052	28.7573	31.8093	33.9548	32.0976	31.375	32.986	32.6707	16.8738		6.15284	15.5314	11.8835	14.9355	17.081	15.2238	14.5012	16.1122	15.7968		0.0918358	-0.186575	-0.29951	-0.873547	-0.368972	-0.0041879	-0.357783	-0.549787	-0.554171		0.938328	1.13806	1.23073	1.83216	1.29143	1.00291	1.28146	1.46387	1.46832
	33	12	5698.71	hu/hu	NLRP3		22.7407	32.5615	29.1668	32.5069	34.5567	32.1933	31.001	35.4135	32.4758	16.872		5.86865	15.6894	12.2947	15.6348	17.6847	15.3212	14.129	18.5415	15.6038		-0.192346	-0.0285793	0.111741	-0.17416	0.234652	0.0932299	-0.73	1.87951	-0.747204		1.14262	1.02001	0.925471	1.12831	0.84989	0.937422	1.65864	0.271777	1.67854
																	avg	6.06098	15.7184	12.1828	15.8088	17.4503	15.2285	14.8594	16.662	16.3507		-1.76137e-05	0.000435605	-0.000192396	-0.000172918	0.000336774	0.000497505	0.000377225	2.4498e-05	-0.000339994		1.00001	0.999698	1.00013	1.00012	0.999767	0.999655	0.999739	0.999983	1.00024
Figure 5C
total immune cells
	hNLRP3	hL307P	hD305N	hF311S	hY572C
	42354	40804.5	141951	127734	212988
	33717	41286.3	234297	85791	461394
	14796	48972	91767	232310	232894
	10380		61812	163541	238706
			221565	207916
			198260	194486
			129456	299016
			103772	327159
			105676
mean	25311.8	43687.6	143173	204744	286496

## Sheet: Sup Figure 1
Supplimental Figure 1
ES Macrophages
IL-1β
	nNLRP5	hL307P	hD305N	hF311S	hY572C
	18.092	0	50.559	162.712	388.991
ES Macrophages
TNF
	nNLRP5	hL307P	hD305N	hF311S	hY572C
	4.508	3.8915	4.2045	3.023	7.625
ES Macrophages
IL-6
	nNLRP5	hL307P	hD305N	hF311S	hY572C
	50.1	41	36.6	39.4	35.5

## Sheet: Sup Figure 2
Supplimental Figure 2
Supplemental Figure 2A
IC50 in mouse blood
Pooled blood from NLRP3 mice
	CP456773 (M)	1 ug/mL LPS (IL-1b pg/mL) ATP (30mM)
	2e-05	0
	6.7e-06	0
	2.2e-06	0
	7.4e-07	132.155
	2.5e-07	370.735
	8.2e-08	592.85
	2.7e-08	694.025
	0	748.375
Pooled blood from D305N +/hu* mice
	CP456773 (M)	1 ug/mL LPS (IL-1b pg/mL)
	2e-05	0
	6.7e-06	0
	2.2e-06	0
	7.4e-07	52.392
	2.5e-07	121.096
	8.2e-08	187.824
	2.7e-08	238.928
	0	229.422
Supplemental Figure 2B
Pooled blood from D305N hu*/hu* mice
	CP456773 (M)	1 ug/mL LPS (IL-1b pg/mL)
IC50 = 0.58	0	693.496
	2.7e-08	737.524
	8.2e-08	683.924
	2.5e-07	550.884
	7.4e-07	313.516
	2.2e-06	14.146
	6.7e-06	0
	2e-05	0
